# Supplementary material for: From wings to whiskers to stem cells: why every model matters in fragile X syndrome research
Source: J Neurodev Disord. 2024 Jun 13;16:30. doi: 10.1186/s11689-024-09545-w (PMC11177515; doi:10.1186/s11689-024-09545-w)
Supplement: Supplementary file 1 — Supplementary Table S1. Summary of phenotypes found in Fragile X Syndrome patients and the drosophila, mouse, and human in vitro models of Fragile X Syndrome [file 11689_2024_9545_MOESM1_ESM.xlsx]

## Sheet: Sheet1
Phenotype	FXS Patients	FXS Drosophila Model	FXS Mouse Model	Human In vitro Models
Behavior
	Hyperactivity	Decreased overall activity 37	Increased locomotor activity 1-8
	Increased anxiety		Increased the ratio of distance traveled in the center 2,5,9
			Increased percentage of time in the open arms 2,3,10,11
			Increased transitions in light/dark test 2,3,4,13
	Intellectual disability; Memory deficits	Long-term memory impairment 31,32, 76,77,78	Reduced (Trace) cued fear conditioning 4,13-15
		Decreased learning ability 33,34	Reduced (Trace) contextual fear conditioning 4,13-15
			Impaired spatial memory 4,16,17
			Impaired spatial learning 7,18
			No preference for novel object 7,18,19
	Social anxiety disorder	Decreased social interaction35, 36	Decreased social interaction 21-23
			Decreased social novelty 21-23
	Compulsive behaviors		Increased number of buried marbles 12,24,25
		Increased self grooming 79	Increased self-grooming 26-28
	Reduced sensorimotor gating		Enhanced prepulse inhibition 4,28,29
			Reduced inhibitory drive and kinetics 68
			Reduced startle response 4,28,29
	Increased seizure susceptibility (young)
	Sleep disorders	Circadian deficits78-82	Aberrant circadian rythmicity 83-85
	Elevated spontaneous eye blink rate (SBR) 123		Delay eye-blink conditioning 31
Anatomical
	Increased density of long and thin immature spines 38,39,40	Fewer and enlarged synaptic terminals58	Increased spine density and immature spines in L2/3 (8wks-12wks)7,13,41-43, L5 (1w-16w)49, CA1 (25wks)46-48, 50-52, dentate gyrus (P0-9wks)55, olfactory bulb (8wks)56, and amygdala (12wks) 57	Increased number of synapses 20
		Abnormal synaptic length86, 91-95		Higher expression of immature neurons (TUJ1) 103
		Increased neural branching 36, 87-90	Reduced dendritic branching (1-4wks) 54	Immature neuronal morphology 103, 104, 105, 111, 112, 115
		Abnormal neurite extension 36,96,97	Increased axonal initial segment 53	Neurite outgrowth defects 104
			Mitochondrial defecits 8	Mitochondrial deficits 112
			Disorganized cortical layers 113	Expanded cortical plate 20
			Deficient neuronal migration 114
			Increased proliferation 109	Increased NPC proliferation 106, 107
				Decreased NPC proliferation 20
	Macrocephaly			Larger organoids 108
			Increased glial expression 109	Increased glial differentiation 108, 103
Functional
	Increased resting gamma oscillations and decreased synchronizations 117, 118	Normal synaptic transmission36	Increased resting gamma oscillations and decreased synchronizations 119, 120, 121	Hyperexcitability in forebrain neurons110, 111, 112, 116
		Defects in neurotransmission58,96,98,99	Normal basal synaptic transmission (adult) 59,60, subtle LTP deficits (young adult) in hippocampus 64,65, subtle LTP deficits in anterior cingulate cortex (ACC) 69	Reduced activity in forebrain neurons 115, 122
		Decreased synaptic homeostasis75	Normal long-term potentiation (LTP) and paired-pulse facilitation in hippocampus 59,60
		Calcium signaling defects100-102	Defects in short-term plasticity (STP) in hippocampus 61-63
			Abnormal dendritic excitability in hippocampus 61-63,66
			Action potential broadening in hippocampus 67
			Impairments in synaptic plasticity in barrel cortex 45, 70
			Hyperexcitability in cortex 71, 72,73 and in barrel cortex 74
			Increased audiogenic seizures 4,30
			Calcium signaling defects in PFC 44
References for Table S1
1	Fmr1 knockout mice: a model to study fragile X mental retardation. The Dutch-Belgian Fragile X Consortium. Cell. 1994;78(1):23-33.
2	Peier AM, McIlwain KL, Kenneson A, Warren ST, Paylor R, Nelson DL. (Over)correction of FMR1 deficiency with YAC transgenics: behavioral and physical features. Hum Mol Genet. 2000;9(8):1145-59.
3	Sare RM, Levine M, Smith CB. Behavioral Phenotype of Fmr1 Knock-Out Mice during Active Phase in an Altered Light/Dark Cycle. eNeuro. 2016;3(2).
4	Ding Q, Sethna F, Wang H. Behavioral analysis of male and female Fmr1 knockout mice on C57BL/6 background. Behav Brain Res. 2014;271:72-8.
5	Spencer CM, Alekseyenko O, Serysheva E, Yuva-Paylor LA, Paylor R. Altered anxiety-related and social behaviors in the Fmr1 knockout mouse model of fragile X syndrome. Genes Brain Behav. 2005;4(7):420-30.
6	Dolan BM, Duron SG, Campbell DA, Vollrath B, Shankaranarayana Rao BS, Ko HY, et al. Rescue of fragile X syndrome phenotypes in Fmr1 KO mice by the small-molecule PAK inhibitor FRAX486. Proc Natl Acad Sci U S A. 2013;110(14):5671-6.
7	Li Y, Stockton ME, Bhuiyan I, Eisinger BE, Gao Y, Miller JL, et al. MDM2 inhibition rescues neurogenic and cognitive deficits in a mouse model of fragile X syndrome. Sci Transl Med. 2016;8(336):336ra61.
8	Shen M, Wang F, Li M, Sah N, Stockton ME, Tidei JJ, et al. Reduced mitochondrial fusion and Huntingtin levels contribute to impaired dendritic maturation and behavioral deficits in Fmr1-mutant mice. Nature neuroscience. 2019.
9	Yan QJ, Asafo-Adjei PK, Arnold HM, Brown RE, Bauchwitz RP. A phenotypic and molecular characterization of the fmr1-tm1Cgr fragile X mouse. Genes Brain Behav. 2004;3(6):337-59.
10	Heulens I, D'Hulst C, Van Dam D, De Deyn PP, Kooy RF. Pharmacological treatment of fragile X syndrome with GABAergic drugs in a knockout mouse model. Behav Brain Res. 2012;229(1):244-9.
11	Yuskaitis CJ, Mines MA, King MK, Sweatt JD, Miller CA, Jope RS. Lithium ameliorates altered glycogen synthase kinase-3 and behavior in a mouse model of fragile X syndrome. Biochem Pharmacol. 2010;79(4):632-46.
12	Spencer CM, Alekseyenko O, Hamilton SM, Thomas AM, Serysheva E, Yuva-Paylor LA, Paylor R. Modifying behavioral phenotypes in Fmr1KO mice: genetic background differences reveal autistic-like responses. Autism Res. 2011;4(1):40-56.
13	Hayashi ML, Rao BS, Seo JS, Choi HS, Dolan BM, Choi SY, et al. Inhibition of p21-activated kinase rescues symptoms of fragile X syndrome in mice. Proc Natl Acad Sci U S A. 2007;104(27):11489-94.
14	Zhao MG, Toyoda H, Ko SW, Ding HK, Wu LJ, Zhuo M. Deficits in trace fear memory and long-term potentiation in a mouse model for fragile X syndrome. J Neurosci. 2005;25(32):7385-92.
15	Guo W, Allan AM, Zong R, Zhang L, Johnson EB, Schaller EG, et al. Ablation of Fmrp in adult neural stem cells disrupts hippocampus-dependent learning. Nature medicine. 2011;17(5):559-65.
16	Baker KB, Wray SP, Ritter R, Mason S, Lanthorn TH, Savelieva KV. Male and female Fmr1 knockout mice on C57 albino background exhibit spatial learning and memory impairments. Genes Brain Behav. 2010;9(6):562-74.
17	Kooy RF, D'Hooge R, Reyniers E, Bakker CE, Nagels G, De Boulle K, et al. Transgenic mouse model for the fragile X syndrome. Am J Med Genet. 1996;64(2):241-5.
18	Li Y, Stockton ME, Eisinger BE, Zhao Y, Miller JL, Bhuiyan I, et al. Reducing histone acetylation rescues cognitive deficits in a mouse model of Fragile X syndrome. Nat Commun. 2018;9(1):2494.
19	Ventura R, Pascucci T, Catania MV, Musumeci SA, Puglisi-Allegra S. Object recognition impairment in Fmr1 knockout mice is reversed by amphetamine: involvement of dopamine in the medial prefrontal cortex. Behav Pharmacol. 2004;15(5-6):433-42.
20	Kang Y, Zhou Y, Li Y, Han Y, Xu J, Niu W, et al. A human forebrain organoid model of fragile X syndrome exhibits altered neurogenesis and highlights new treatment strategies. Nat Neurosci. 2021;24(10):1377-91.
21	Naviaux JC, Wang L, Li K, Bright AT, Alaynick WA, Williams KR, et al. Antipurinergic therapy corrects the autism-like features in the Fragile X (Fmr1 knockout) mouse model. Mol Autism. 2015;6:1.
22	Dahlhaus R, El-Husseini A. Altered neuroligin expression is involved in social deficits in a mouse model of the fragile X syndrome. Behav Brain Res. 2010;208(1):96-105.
23	Thomas A, Burant A, Bui N, Graham D, Yuva-Paylor LA, Paylor R. Marble burying reflects a repetitive and perseverative behavior more than novelty-induced anxiety. Psychopharmacology (Berl). 2009;204(2):361-73.
24	Veeraragavan S, Graham D, Bui N, Yuva-Paylor LA, Wess J, Paylor R. Genetic reduction of muscarinic M4 receptor modulates analgesic response and acoustic startle response in a mouse model of fragile X syndrome (FXS). Behav Brain Res. 2012;228(1):1-8.
25	Gholizadeh S, Arsenault J, Xuan IC, Pacey LK, Hampson DR. Reduced phenotypic severity following adeno-associated virus-mediated Fmr1 gene delivery in fragile X mice. Neuropsychopharmacology. 2014;39(13):3100-11.
26	Huebschman JL, Monterrey CA, Foster DM, Omoregie CC, Cakir AE, Sevilla-Gutierrez A, et al. The role of the dorsal striatum in a mouse model for fragile X syndrome: Behavioral and dendritic spine assessment. Brain Res. 2022;1795:148060.
27	McNaughton CH, Moon J, Strawderman MS, Maclean KN, Evans J, Strupp BJ. Evidence for social anxiety and impaired social cognition in a mouse model of fragile X syndrome. Behav Neurosci. 2008;122(2):293-300.
28	Pietropaolo S, Guilleminot A, Martin B, D'Amato FR, Crusio WE. Genetic-background modulation of core and variable autistic-like symptoms in Fmr1 knock-out mice. PLoS One. 2011;6(2):e17073.
29	Paylor R, Yuva-Paylor LA, Nelson DL, Spencer CM. Reversal of sensorimotor gating abnormalities in Fmr1 knockout mice carrying a human Fmr1 transgene. Behav Neurosci. 2008;122(6):1371-7.
30	Gonzalez D, Tomasek M, Hays S, Sridhar V, Ammanuel S, Chang CW, et al. Audiogenic Seizures in the Fmr1 Knock-Out Mouse Are Induced by Fmr1 Deletion in Subcortical, VGlut2-Expressing Excitatory Neurons and Require Deletion in the Inferior Colliculus. J Neurosci. 2019;39(49):9852-63.
31	Choi CH, McBride SM, Schoenfeld BP, Liebelt DA, Ferreiro D, Ferrick NJ, et al. Age-dependent cognitive impairment in a Drosophila fragile X model and its pharmacological rescue. Biogerontology. 2010;11(3):347-62.
32	Banerjee P, Schoenfeld BP, Bell AJ, Choi CH, Bradley MP, Hinchey P, et al. Short- and long-term memory are modulated by multiple isoforms of the fragile X mental retardation protein. J Neurosci. 2010;30(19):6782-92.
33	McBride SM, Bell AJ, Jongens TA. Behavior in a Drosophila model of fragile X. Results Probl Cell Differ. 2012;54:83-117.
34	Coffee RL, Jr., Williamson AJ, Adkins CM, Gray MC, Page TL, Broadie K. In vivo neuronal function of the fragile X mental retardation protein is regulated by phosphorylation. Hum Mol Genet. 2012;21(4):900-15.
35	Bolduc FV, Valente D, Nguyen AT, Mitra PP, Tully T. An assay for social interaction in Drosophila fragile X mutants. Fly (Austin). 2010;4(3):216-25.
36	Morales J, Hiesinger PR, Schroeder AJ, Kume K, Verstreken P, Jackson FR, et al. Drosophila fragile X protein, DFXR, regulates neuronal morphology and function in the brain. Neuron. 2002;34(6):961-72.
37	Volkmar FR, Pauls D. Autism. Lancet. 2003;362(9390):1133-41.
38	Hinton VJ, Brown WT, Wisniewski K, Rudelli RD. Analysis of neocortex in three males with the fragile X syndrome. Am J Med Genet. 1991;41(3):289-94.
39	Rudelli RD, Brown WT, Wisniewski K, Jenkins EC, Laure-Kamionowska M, Connell F, Wisniewski HM. Adult fragile X syndrome. Clinico-neuropathologic findings. Acta Neuropathol. 1985;67(3-4):289-95.
40	Irwin SA, Patel B, Idupulapati M, Harris JB, Crisostomo RA, Larsen BP, et al. Abnormal dendritic spine characteristics in the temporal and visual cortices of patients with fragile-X syndrome: a quantitative examination. Am J Med Genet. 2001;98(2):161-7.
41	Dolen G, Osterweil E, Rao BS, Smith GB, Auerbach BD, Chattarji S, Bear MF. Correction of fragile X syndrome in mice. Neuron. 2007;56(6):955-62.
42	Liu ZH, Chuang DM, Smith CB. Lithium ameliorates phenotypic deficits in a mouse model of fragile X syndrome. Int J Neuropsychopharmacol. 2011;14(5):618-30.
43	Cruz-Martin A, Crespo M, Portera-Cailliau C. Delayed stabilization of dendritic spines in fragile X mice. J Neurosci. 2010;30(23):7793-803.
44	Meredith RM, Holmgren CD, Weidum M, Burnashev N, Mansvelder HD. Increased threshold for spike-timing-dependent plasticity is caused by unreliable calcium signaling in mice lacking fragile X gene FMR1. Neuron. 2007;54(4):627-38.
45	Bureau I, Shepherd GM, Svoboda K. Circuit and plasticity defects in the developing somatosensory cortex of FMR1 knock-out mice. J Neurosci. 2008;28(20):5178-88.
46	Nimchinsky EA, Oberlander AM, Svoboda K. Abnormal development of dendritic spines in FMR1 knock-out mice. J Neurosci. 2001;21(14):5139-46.
47	Su T, Fan HX, Jiang T, Sun WW, Den WY, Gao MM, et al. Early continuous inhibition of group 1 mGlu signaling partially rescues dendritic spine abnormalities in the Fmr1 knockout mouse model for fragile X syndrome. Psychopharmacology (Berl). 2011;215(2):291-300.
48	McKinney BC, Grossman AW, Elisseou NM, Greenough WT. Dendritic spine abnormalities in the occipital cortex of C57BL/6 Fmr1 knockout mice. Am J Med Genet B Neuropsychiatr Genet. 2005;136B(1):98-102.
49	Comery TA, Harris JB, Willems PJ, Oostra BA, Irwin SA, Weiler IJ, Greenough WT. Abnormal dendritic spines in fragile X knockout mice: maturation and pruning deficits. Proc Natl Acad Sci U S A. 1997;94(10):5401-4.
50	Levenga J, de Vrij FM, Buijsen RA, Li T, Nieuwenhuizen IM, Pop A, et al. Subregion-specific dendritic spine abnormalities in the hippocampus of Fmr1 KO mice. Neurobiol Learn Mem. 2011;95(4):467-72.
51	Bilousova TV, Dansie L, Ngo M, Aye J, Charles JR, Ethell DW, Ethell IM. Minocycline promotes dendritic spine maturation and improves behavioural performance in the fragile X mouse model. J Med Genet. 2009;46(2):94-102.
52	Grossman AW, Elisseou NM, McKinney BC, Greenough WT. Hippocampal pyramidal cells in adult Fmr1 knockout mice exhibit an immature-appearing profile of dendritic spines. Brain Res. 2006;1084(1):158-64.
53	Booker SA, Simoes de Oliveira L, Anstey NJ, Kozic Z, Dando OR, Jackson AD, et al. Input-Output Relationship of CA1 Pyramidal Neurons Reveals Intact Homeostatic Mechanisms in a Mouse Model of Fragile X Syndrome. Cell Rep. 2020;32(6):107988.
54	Berman RF, Murray KD, Arque G, Hunsaker MR, Wenzel HJ. Abnormal dendrite and spine morphology in primary visual cortex in the CGG knock-in mouse model of the fragile X premutation. Epilepsia. 2012;53 Suppl 1(0 1):150-60.
55	Grossman AW, Aldridge GM, Lee KJ, Zeman MK, Jun CS, Azam HS, et al. Developmental characteristics of dendritic spines in the dentate gyrus of Fmr1 knockout mice. Brain Res. 2010;1355:221-7.
56	Scotto-Lomassese S, Nissant A, Mota T, Neant-Fery M, Oostra BA, Greer CA, et al. Fragile X mental retardation protein regulates new neuron differentiation in the adult olfactory bulb. J Neurosci. 2011;31(6):2205-15.
57	Qin M, Xia Z, Huang T, Smith CB. Effects of chronic immobilization stress on anxiety-like behavior and basolateral amygdala morphology in Fmr1 knockout mice. Neuroscience. 2011;194:282-90.
58	Zhang YQ, Bailey AM, Matthies HJ, Renden RB, Smith MA, Speese SD, et al. Drosophila fragile X-related gene regulates the MAP1B homolog Futsch to control synaptic structure and function. Cell. 2001;107(5):591-603.
59	Godfraind JM, Reyniers E, De Boulle K, D'Hooge R, De Deyn PP, Bakker CE, et al. Long-term potentiation in the hippocampus of fragile X knockout mice. Am J Med Genet. 1996;64(2):246-51.
60	Paradee W, Melikian HE, Rasmussen DL, Kenneson A, Conn PJ, Warren ST. Fragile X mouse: strain effects of knockout phenotype and evidence suggesting deficient amygdala function. Neuroscience. 1999;94(1):185-92.
61	Deng PY, Sojka D, Klyachko VA. Abnormal presynaptic short-term plasticity and information processing in a mouse model of fragile X syndrome. J Neurosci. 2011;31(30):10971-82.
62	Lee HY, Ge WP, Huang W, He Y, Wang GX, Rowson-Baldwin A, et al. Bidirectional regulation of dendritic voltage-gated potassium channels by the fragile X mental retardation protein. Neuron. 2011;72(4):630-42.
63	Brager DH, Akhavan AR, Johnston D. Impaired dendritic expression and plasticity of h-channels in the fmr1(-/y) mouse model of fragile X syndrome. Cell Rep. 2012;1(3):225-33.
64	Lauterborn JC, Rex CS, Kramar E, Chen LY, Pandyarajan V, Lynch G, Gall CM. Brain-derived neurotrophic factor rescues synaptic plasticity in a mouse model of fragile X syndrome. J Neurosci. 2007;27(40):10685-94.
65	Hu H, Qin Y, Bochorishvili G, Zhu Y, van Aelst L, Zhu JJ. Ras signaling mechanisms underlying impaired GluR1-dependent plasticity associated with fragile X syndrome. J Neurosci. 2008;28(31):7847-62.
66	Routh BN, Johnston D, Brager DH. Loss of functional A-type potassium channels in the dendrites of CA1 pyramidal neurons from a mouse model of fragile X syndrome. J Neurosci. 2013;33(50):19442-50.
67	Deng PY, Rotman Z, Blundon JA, Cho Y, Cui J, Cavalli V, et al. FMRP regulates neurotransmitter release and synaptic information transmission by modulating action potential duration via BK channels. Neuron. 2013;77(4):696-711.
68	Kramvis I, van Westen R, Lammertse HCA, Riga D, Heistek TS, Loebel A, et al. Dysregulated Prefrontal Cortex Inhibition in Prepubescent and Adolescent Fragile X Mouse Model. Front Mol Neurosci. 2020;13:88.
69	Koga K, Liu MG, Qiu S, Song Q, O'Den G, Chen T, Zhuo M. Impaired presynaptic long-term potentiation in the anterior cingulate cortex of Fmr1 knock-out mice. J Neurosci. 2015;35(5):2033-43.
70	Harlow EG, Till SM, Russell TA, Wijetunge LS, Kind P, Contractor A. Critical period plasticity is disrupted in the barrel cortex of FMR1 knockout mice. Neuron. 2010;65(3):385-98.
71	Gibson JR, Bartley AF, Hays SA, Huber KM. Imbalance of neocortical excitation and inhibition and altered UP states reflect network hyperexcitability in the mouse model of fragile X syndrome. J Neurophysiol. 2008;100(5):2615-26.
72	Routh BN, Rathour RK, Baumgardner ME, Kalmbach BE, Johnston D, Brager DH. Increased transient Na(+) conductance and action potential output in layer 2/3 prefrontal cortex neurons of the fmr1(-/y) mouse. J Physiol. 2017;595(13):4431-48.
73	Deng PY, Klyachko VA. Increased Persistent Sodium Current Causes Neuronal Hyperexcitability in the Entorhinal Cortex of Fmr1 Knockout Mice. Cell Rep. 2016;16(12):3157-66.
74	Juczewski K, von Richthofen H, Bagni C, Celikel T, Fisone G, Krieger P. Somatosensory map expansion and altered processing of tactile inputs in a mouse model of fragile X syndrome. Neurobiol Dis. 2016;96:201-15.
75	Gilestro GF, Tononi G, Cirelli C. Widespread changes in synaptic markers as a function of sleep and wakefulness in Drosophila. Science. 2009;324(5923):109-12.
76	Kanellopoulos AK, Semelidou O, Kotini AG, Anezaki M, Skoulakis EM. Learning and memory deficits consequent to reduction of the fragile X mental retardation protein result from metabotropic glutamate receptor-mediated inhibition of cAMP signaling in Drosophila. J Neurosci. 2012;32(38):13111-24.
77	Andlauer TF, Scholz-Kornehl S, Tian R, Kirchner M, Babikir HA, Depner H, et al. Drep-2 is a novel synaptic protein important for learning and memory. Elife. 2014;3.
78	Monyak RE, Emerson D, Schoenfeld BP, Zheng X, Chambers DB, Rosenfelt C, et al. Insulin signaling misregulation underlies circadian and cognitive deficits in a Drosophila fragile X model. Mol Psychiatry. 2017;22(8):1140-8.
79	Tauber JM, Vanlandingham PA, Zhang B. Elevated levels of the vesicular monoamine transporter and a novel repetitive behavior in the Drosophila model of fragile X syndrome. PLoS One. 2011;6(11):e27100.
80	Bushey D, Tononi G, Cirelli C. The Drosophila fragile X mental retardation gene regulates sleep need. J Neurosci. 2009;29(7):1948-61.
81	van Alphen B, Yap MH, Kirszenblat L, Kottler B, van Swinderen B. A dynamic deep sleep stage in Drosophila. J Neurosci. 2013;33(16):6917-27.
82	Zhao J, Xue J, Zhu T, He H, Kang H, Jiang X, et al. Dysregulated CRMP Mediates Circadian Deficits in a Drosophila Model of Fragile X Syndrome. Neurosci Bull. 2021;37(7):973-84.
83	Sare RM, Harkless L, Levine M, Torossian A, Sheeler CA, Smith CB. Deficient Sleep in Mouse Models of Fragile X Syndrome. Front Mol Neurosci. 2017;10:280.
84	Zhang J, Fang Z, Jud C, Vansteensel MJ, Kaasik K, Lee CC, et al. Fragile X-related proteins regulate mammalian circadian behavioral rhythms. Am J Hum Genet. 2008;83(1):43-52.
85	Sawicka K, Hale CR, Park CY, Fak JJ, Gresack JE, Van Driesche SJ, et al. FMRP has a cell-type-specific role in CA1 pyramidal neurons to regulate autism-related transcripts and circadian memory. eLife. 2019;8:e46919.
86	Lee A, Li W, Xu K, Bogert BA, Su K, Gao FB. Control of dendritic development by the Drosophila fragile X-related gene involves the small GTPase Rac1. Development. 2003;130(22):5543-52.
87	Gatto CL, Broadie K. Temporal requirements of the fragile X mental retardation protein in the regulation of synaptic structure. Development. 2008;135(15):2637-48.
88	Friedman SH, Dani N, Rushton E, Broadie K. Fragile X mental retardation protein regulates trans-synaptic signaling in Drosophila. Dis Model Mech. 2013;6(6):1400-13.
89	Doll CA, Broadie K. Activity-dependent FMRP requirements in development of the neural circuitry of learning and memory. Development. 2015;142(7):1346-56.
90	Kashima R, Roy S, Ascano M, Martinez-Cerdeno V, Ariza-Torres J, Kim S, et al. Augmented noncanonical BMP type II receptor signaling mediates the synaptic abnormality of fragile X syndrome. Sci Signal. 2016;9(431):ra58.
91	Schenck A, Bardoni B, Langmann C, Harden N, Mandel JL, Giangrande A. CYFIP/Sra-1 controls neuronal connectivity in Drosophila and links the Rac1 GTPase pathway to the fragile X protein. Neuron. 2003;38(6):887-98.
92	Tessier CR, Broadie K. Drosophila fragile X mental retardation protein developmentally regulates activity-dependent axon pruning. Development. 2008;135(8):1547-57.
93	Cvetkovska V, Hibbert AD, Emran F, Chen BE. Overexpression of Down syndrome cell adhesion molecule impairs precise synaptic targeting. Nat Neurosci. 2013;16(6):677-82.
94	Bozzetti MP, Specchia V, Cattenoz PB, Laneve P, Geusa A, Sahin HB, et al. The Drosophila fragile X mental retardation protein participates in the piRNA pathway. J Cell Sci. 2015;128(11):2070-84.
95	Abekhoukh S, Sahin HB, Grossi M, Zongaro S, Maurin T, Madrigal I, et al. New insights into the regulatory function of CYFIP1 in the context of WAVE- and FMRP-containing complexes. Dis Model Mech. 2017;10(4):463-74.
96	Michel CI, Kraft R, Restifo LL. Defective neuronal development in the mushroom bodies of Drosophila fragile X mental retardation 1 mutants. J Neurosci. 2004;24(25):5798-809.
97	Gatto CL, Pereira D, Broadie K. GABAergic circuit dysfunction in the Drosophila Fragile X syndrome model. Neurobiol Dis. 2014;65:142-59.
98	Martinez VG, Javadi CS, Ngo E, Ngo L, Lagow RD, Zhang B. Age-related changes in climbing behavior and neural circuit physiology in Drosophila. Dev Neurobiol. 2007;67(6):778-91.
99	Doll CA, Vita DJ, Broadie K. Fragile X Mental Retardation Protein Requirements in Activity-Dependent Critical Period Neural Circuit Refinement. Curr Biol. 2017;27(15):2318-30 e3.
100	Tessier CR, Broadie K. The fragile X mental retardation protein developmentally regulates the strength and fidelity of calcium signaling in Drosophila mushroom body neurons. Neurobiol Dis. 2011;41(1):147-59.
101	Sudhakaran IP, Hillebrand J, Dervan A, Das S, Holohan EE, Hulsmeier J, et al. FMRP and Ataxin-2 function together in long-term olfactory habituation and neuronal translational control. Proc Natl Acad Sci U S A. 2014;111(1):E99-E108.
102	Doll CA, Broadie K. Neuron class-specific requirements for Fragile X Mental Retardation Protein in critical period development of calcium signaling in learning and memory circuitry. Neurobiol Dis. 2016;89:76-87.
103	Sheridan SD, Theriault KM, Reis SA, Zhou F, Madison JM, Daheron L, et al. Epigenetic characterization of the FMR1 gene and aberrant neurodevelopment in human induced pluripotent stem cell models of fragile X syndrome. PLoS One. 2011;6(10):e26203.
104	Doers ME, Musser MT, Nichol R, Berndt ER, Baker M, Gomez TM, et al. iPSC-derived forebrain neurons from FXS individuals show defects in initial neurite outgrowth. Stem Cells Dev. 2014;23(15):1777-87.
105	Castren M, Tervonen T, Karkkainen V, Heinonen S, Castren E, Larsson K, et al. Altered differentiation of neural stem cells in fragile X syndrome. Proc Natl Acad Sci U S A. 2005;102(49):17834-9.
106	Li M, Shin J, Risgaard RD, Parries MJ, Wang J, Chasman D, et al. Identification of FMR1-regulated molecular networks in human neurodevelopment. Genome Res. 2020;30(3):361-74.
107	Raj N, McEachin ZT, Harousseau W, Zhou Y, Zhang F, Merritt-Garza ME, et al. Cell-type-specific profiling of human cellular models of fragile X syndrome reveal PI3K-dependent defects in translation and neurogenesis. Cell Rep. 2021;35(2):108991.
108	Brighi C, Salaris F, Soloperto A, Cordella F, Ghirga S, de Turris V, et al. Novel fragile X syndrome 2D and 3D brain models based on human isogenic FMRP-KO iPSCs. Cell Death Dis. 2021;12(5):498.
109	Luo Y, Shan G, Guo W, Smrt RD, Johnson EB, Li X, et al. Fragile x mental retardation protein regulates proliferation and differentiation of adult neural stem/progenitor cells. PLoS Genet. 2010;6(4):e1000898.
110	Zhang Z, Marro SG, Zhang Y, Arendt KL, Patzke C, Zhou B, et al. The fragile X mutation impairs homeostatic plasticity in human neurons by blocking synaptic retinoic acid signaling. Sci Transl Med. 2018;10(452).
111	Guo Y, Shen M, Dong Q, Mendez-Albelo NM, Huang SX, Sirois CL, et al. Elevated levels of FMRP-target MAP1B impair human and mouse neuronal development and mouse social behaviors via autophagy pathway. Nat Commun. 2023;14(1):3801.
112	Shen M, Sirois CL, Guo Y, Li M, Dong Q, Mendez-Albelo NM, et al. Species-specific FMRP regulation of RACK1 is critical for prenatal cortical development. Neuron. 2023.
113	Lee FHF, Lai TKY, Su P, Liu F. Altered cortical Cytoarchitecture in the Fmr1 knockout mouse. Mol Brain. 2019;12(1):56.
114	La Fata G, Gartner A, Dominguez-Iturza N, Dresselaers T, Dawitz J, Poorthuis RB, et al. FMRP regulates multipolar to bipolar transition affecting neuronal migration and cortical circuitry. Nat Neurosci. 2014;17(12):1693-700.
115	Telias M, Kuznitsov-Yanovsky L, Segal M, Ben-Yosef D. Functional Deficiencies in Fragile X Neurons Derived from Human Embryonic Stem Cells. J Neurosci. 2015;35(46):15295-306.
116	Das Sharma S, Pal R, Reddy BK, Selvaraj BT, Raj N, Samaga KK, et al. Cortical neurons derived from human pluripotent stem cells lacking FMRP display altered spontaneous firing patterns. Mol Autism. 2020;11(1):52.
117	Wang J, Ethridge LE, Mosconi MW, White SP, Binder DK, Pedapati EV, et al. A resting EEG study of neocortical hyperexcitability and altered functional connectivity in fragile X syndrome. J Neurodev Disord. 2017;9:11.
118	Kenny A, Wright D, Stanfield AC. EEG as a translational biomarker and outcome measure in fragile X syndrome. Transl Psychiatry. 2022;12(1):34.
119	Wen TH, Lovelace JW, Ethell IM, Binder DK, Razak KA. Developmental Changes in EEG Phenotypes in a Mouse Model of Fragile X Syndrome. Neuroscience. 2019;398:126-43.
120	Sinclair D, Featherstone R, Naschek M, Nam J, Du A, Wright S, et al. GABA-B Agonist Baclofen Normalizes Auditory-Evoked Neural Oscillations and Behavioral Deficits in the Fmr1 Knockout Mouse Model of Fragile X Syndrome. eNeuro. 2017;4(1).
121	Lovelace JW, Ethell IM, Binder DK, Razak KA. Translation-relevant EEG phenotypes in a mouse model of Fragile X Syndrome. Neurobiol Dis. 2018;115:39-48.
122	Maussion G, Rocha C, Abdian N, Yang D, Turk J, Carrillo Valenzuela D, et al. Transcriptional Dysregulation and Impaired Neuronal Activity in FMR1 Knock-Out and Fragile X Patients' iPSC-Derived Models. Int J Mol Sci. 2023;24(19).
123	Roberts JE, Symons FJ, Johnson AM, Hatton DD, Boccia ML. Blink rate in boys with fragile X syndrome: preliminary evidence for altered dopamine function. J Intellect Disabil Res. 2005;49(Pt 9):647-56.
124	Guo W, Polich ED, Su J, Gao Y, Christopher DM, Allan AM, et al. Fragile X Proteins FMRP and FXR2P Control Synaptic GluA1 Expression and Neuronal Maturation via Distinct Mechanisms. Cell Rep. 2015;11(10):1651-66.
125	Javadi S, Li Y, Sheng J, Zhao L, Fu Y, Wang D, Zhao X. Sustained correction of hippocampal neurogenic and cognitive deficits after a brief treatment by Nutlin-3 in a mouse model of fragile X syndrome. BMC Med. 2022;20(1):163.
